# Supplementary material for: Efficacy and intrarenal pressure analysis of flexible and navigable suction ureteral access sheaths with flexible ureteroscopy in modified surgical positions for 2–6 cm upper urinary tract stones: a multicenter retrospective study
Source: Front Med (Lausanne). 2024 Nov 20;11:1501464. doi: 10.3389/fmed.2024.1501464 (PMC11614632; doi:10.3389/fmed.2024.1501464)
Supplement: Supplementary file 2 [file Table_1.XLSX]

## Sheet: 原始数据2024.09.14
group	no	age	sex	weight	height	BMI	side	locatiion	lower calyx invovled	hydronephrosis	size	size rank	HU	HU1100	IPA	IPA30	IPA45	time	hospital stay	UTI	Culture	ISFR	ISFR SIZE	LSFR	LSFR SIZE	fever	Septic shock	mucosa injury	Ureteral avulsion	Intraoperative bleeding	Transient hematuria	NRSscores	Following treatment	90 DAYS SFR
0	1	56	1	58	160	22.6562	0	upper ureter	0	0	3.3	1	1225	1	21.8	0	0	143	1	3	1	0	0	0	0	0	0	0	0	0	0	3	9	\
0	2	62	0	80	174	26.4236	0	renal and Ureteral Stone	1	0	3.5	1	1241	1	33.9	1	0	171	1	1	0	0	0	0	0	0	0	0	0	0	0	1	9	\
0	3	49	0	70	162	26.6728	0	upper calxy	0	1	2.55	0	949	0	20	0	0	107	1	3	0	0	0	0	0	0	0	0	0	0	0	5	9	\
0	4	65	0	75	170	25.9516	1	lower calxy	1	1	2.33	0	1220	1	19	0	0	82	1	2	1	0	0	0	0	0	0	0	0	0	0	1	9	\
0	5	63	0	90	168	31.8878	1	multiple calxy	1	1	3.3	1	1036	0	32.8	1	0	143	1	0	0	0	0	0	0	0	0	0	0	0	0	2	9	\
0	6	49	0	68	168	24.093	0	upper calxy	0	0	2.1	0	1489	1	41.8	1	0	80	3	1	0	0	0	0	0	0	0	0	0	0	0	1	9	\
0	7	49	0	70	170	24.2215	0	lower calxy	1	0	2.4	0	1322	1	18.8	0	0	106	1	0	0	0	0	0	0	0	0	0	0	0	0	2	9	\
0	8	51	1	52	160	20.3125	0	multiple calxy	1	1	3.2	1	1216	1	21	0	0	165	1	1	0	0	0	0	0	0	0	0	0	0	0	2	9	\
0	9	53	0	64	165	23.5078	1	multiple calxy	1	2	2.6	0	910	0	26.8	0	0	109	1	0	0	0	0	0	0	0	0	0	0	0	0	2	9	\
0	10	80	1	55	163	20.7008	0	renal and Ureteral Stone	0	2	2.6	0	1475	1	24.8	0	0	97	1	1	0	0	0	0	0	0	0	0	0	0	0	1	9	\
0	11	52	0	80	180	24.6914	1	multiple calxy	0	2	2.3	0	1151	1	21.8	0	0	76	1	3	1	0	0	0	0	0	0	0	0	0	0	3	9	\
0	12	73	1	67	150	29.7778	1	renal and Ureteral Stone	1	2	2.8	0	1200	1	30	1	0	114	1	1	0	0	0	0	0	0	0	0	0	0	0	2	9	\
0	13	46	1	60	165	22.0386	0	multiple calxy	1	2	3.9	1	1000	0	23.8	0	0	190	1	1	0	0	0	0	0	0	0	0	0	0	0	3	9	\
0	14	56	1	60	155	24.974	0	multiple calxy	0	2	2.4	0	1750	1	31.5	1	0	93	1	1	0	0	0	0	0	0	0	0	0	0	0	1	9	\
0	15	42	1	52	159	20.5688	0	multiple calxy	1	2	3	1	800	0	19.2	0	0	132	1	1	0	0	0	0	0	0	0	0	0	0	0	2	9	\
0	16	58	0	65	175	21.2245	0	renal and Ureteral Stone	0	2	2.2	0	900	0	12.4	0	0	76	1	1	0	0	0	0	0	0	0	0	0	0	0	3	9	\
0	17	52	0	58	173	19.3792	1	multiple calxy	1	2	2.2	0	1025	0	48.9	1	1	65	1	1	0	0	0	0	0	0	0	0	0	0	0	3	9	\
0	18	50	1	62	165	22.7732	1	multiple calxy	0	2	2.1	0	990	0	59.8	1	1	75	1	0	0	0	0	0	0	0	0	0	0	0	0	3	9	\
0	19	42	0	62.5	173	20.8828	1	upper ureter	0	2	2.2	0	1000	0	33.7	1	0	84	2	1	0	0	0	0	0	0	0	0	0	0	0	2	9	\
0	20	48	0	66	170	22.8374	0	middle calxy	0	0	2.6	0	1035	0	46.5	1	1	102	1	0	0	0	0	0	0	0	0	0	0	0	0	3	9	\
0	21	34	0	81	172	27.3797	1	multiple calxy	0	1	2.2	0	1025	0	63	1	1	90	2	1	0	0	0	0	0	0	0	0	0	0	0	3	9	\
0	22	69	0	72	162	27.4348	0	renal and Ureteral Stone	0	2	2.5	0	938	0	63	1	1	93	1	0	0	0	0	0	0	0	0	0	0	0	0	3	9	\
0	23	72	0	60	168	21.2585	0	multiple calxy	0	2	2	0	1074	0	20.2	0	0	73	2	1	0	0	0	0	0	0	0	0	0	0	0	2	9	\
0	24	61	1	68	155	28.3039	0	multiple calxy	1	2	2.7	0	1314	1	36.9	1	0	111	1	0	0	1	0.3	0	0	0	0	0	0	0	0	3	9	\
0	25	68	0	71	172	23.9995	0	renal and Ureteral Stone	0	2	2.6	0	1200	1	35.9	1	0	112	1	0	0	0	0	0	0	0	0	0	0	0	0	3	9	\
0	26	65	0	64	166	23.2254	1	multiple calxy	1	1	2.9	0	1092	0	62	1	1	113	1	1	0	0	0	0	0	0	0	0	0	0	0	2	9	\
0	27	68	1	52	153	22.2137	1	multiple calxy	1	2	4.7	2	1092	0	44.1	1	0	244	1	1	1	0	0	0	0	0	0	0	0	0	0	1	9	\
0	28	69	0	70	164	26.0262	0	multiple calxy	1	2	4.1	2	906	0	47.2	1	1	233	1	2	0	0	0	0	0	0	0	0	0	0	0	2	9	\
0	29	69	0	66	165	24.2424	0	renal and Ureteral Stone	1	2	4	2	1121	1	44.6	1	0	223	2	1	1	0	0	0	0	0	0	0	0	0	0	3	9	\
0	30	54	1	64	159	25.3155	1	renal and Ureteral Stone	1	2	3	1	1253	1	93.5	1	1	152	1	0	0	0	0	0	0	0	0	0	0	0	0	3	9	\
0	31	61	1	60	159	23.7332	0	upper ureter	0	2	2.7	0	1083	0	35.7	1	0	102	1	0	0	0	0	0	0	0	0	0	0	0	0	1	9	\
0	32	52	0	66	165	24.2424	1	multiple calxy	0	1	2.3	0	991	0	53.9	1	1	85	1	0	0	0	0	0	0	0	0	0	0	0	0	2	9	\
0	33	46	0	68.3	176	22.0493	0	lower calxy	1	0	2.8	0	1101	1	64.4	1	1	119	1	0	0	0	0	0	0	0	0	0	0	0	0	3	9	\
0	34	65	0	60	170	20.7612	0	multiple calxy	1	2	4.5	2	801	0	44.2	1	0	244	1	1	0	0	0	0	0	0	0	0	0	0	0	2	9	\
0	35	22	0	66	180	20.3704	0	lower calxy	1	0	2.8	0	930	0	34.8	1	0	119	1	0	0	0	0	0	0	0	0	0	0	0	0	5	9	\
0	36	64	1	62.9	167	22.5537	1	multiple calxy	1	2	4	2	939	0	68	1	1	198	1	1	0	0	0	0	0	0	0	0	0	0	0	3	9	\
0	37	63	1	68.8	155	28.6368	0	middle calxy	0	0	2.5	0	1221	1	60.4	1	1	96	1	3	0	0	0	0	0	0	0	0	0	0	0	3	9	\
0	38	42	0	78	175	25.4694	1	lower calxy	1	0	2.3	0	971	0	30	1	0	90	1	0	0	0	0	0	0	0	0	0	0	0	0	3	9	\
0	39	54	1	67.5	160	26.3672	1	middle calxy	0	0	2.5	0	1380	1	48.6	1	1	99	1	1	0	0	0	0	0	0	0	0	0	0	0	3	9	\
0	40	52	0	71	170	24.5675	1	lower calxy	1	0	2.7	0	900	0	85	1	1	107	1	0	0	1	0.4	0	0	0	0	0	0	0	0	3	9	\
0	41	36	0	60.9	170	21.0727	1	upper ureter	0	2	2.3	0	1236	1	32.8	1	0	93	1	1	0	0	0	0	0	0	0	0	0	0	0	2	9	\
0	42	63	0	50.5	156	20.7512	1	multiple calxy	1	2	4.2	2	1190	1	26.1	0	0	222	1	0	0	0	0	0	0	0	0	0	0	0	0	3	9	\
0	43	58	1	58.5	158	23.4337	1	renal and Ureteral Stone	1	2	2.9	0	1200	1	71.6	1	1	121	1	2	1	1	0.4	0	0	0	0	0	0	0	0	1	9	\
0	44	64	0	66.3	163	24.9539	1	multiple calxy	1	2	3.3	1	1088	0	22	0	0	162	1	0	0	0	0	0	0	0	0	0	0	0	0	3	9	\
0	45	65	1	49	155	20.3954	0	upper ureter	0	2	2	0	994	0	34.3	1	0	63	2	0	0	0	0	0	0	0	0	0	0	0	0	2	9	\
0	46	50	1	47.7	158	19.1075	0	upper ureter	0	1	2	0	1090	0	29.2	0	0	61	1	1	0	0	0	0	0	0	0	0	0	0	0	3	9	\
0	47	63	1	72.7	172	24.5741	1	upper ureter	0	2	2.2	0	1228	1	29.2	0	0	76	1	2	0	0	0	0	0	0	0	0	0	0	0	1	9	\
0	48	76	0	61	166	22.1367	1	upper ureter	0	2	2	0	1163	1	61.4	1	1	88	1	0	0	0	0	0	0	0	0	0	0	0	0	2	9	\
0	49	38	0	89.7	178	28.3108	0	upper ureter	0	2	2.5	0	1215	1	53.7	1	1	102	1	0	0	0	0	0	0	0	0	0	0	0	0	3	9	\
0	50	40	1	67	162	25.5296	0	renal and Ureteral Stone	0	1	2.2	0	1224	1	49.6	1	1	77	1	0	0	0	0	0	0	0	0	0	0	0	0	3	9	\
0	51	40	1	76	165	27.9155	0	upper ureter	0	1	2	0	1039	0	26.1	0	0	75	1	1	0	0	0	0	0	0	0	0	0	0	0	2	9	\
0	52	64	1	48.7	158	19.5081	0	lower calxy	1	0	2.2	0	1018	0	21.2	0	0	65	1	0	0	0	0	0	0	0	0	0	0	0	0	3	9	\
0	53	60	0	75.1	178	23.7028	1	multiple calxy	1	2	3.2	1	900	0	60.9	1	1	158	1	0	0	0	0	0	0	0	0	0	0	0	0	3	9	\
0	54	67	0	69.4	170	24.0138	0	renal and Ureteral Stone	0	1	2.5	0	990	0	48.3	1	1	95	1	0	0	0	0	0	0	0	0	0	0	0	0	2	9	\
0	55	41	0	66	165	24.2424	0	multiple calxy	1	2	5	3	1421	1	76.8	1	1	284	3	0	0	0	0	0	0	0	0	0	0	0	0	2	9	\
0	56	45	1	65	165	23.8751	0	lower calxy	1	0	2.5	0	1182	1	57.8	1	1	108	1	0	0	0	0	0	0	0	0	0	0	0	0	3	9	\
0	57	51	0	51.3	163	19.3082	1	upper calxy	0	0	2	0	1063	0	54.3	1	1	70	1	0	0	0	0	0	0	0	0	0	0	0	0	1	9	\
0	58	57	0	67.3	170	23.2872	0	renal and Ureteral Stone	1	1	3	1	1239	1	55	1	1	154	1	1	0	0	0	0	0	0	0	0	0	0	0	2	9	\
0	59	31	0	82.5	162	31.4358	0	multiple calxy	1	2	4	2	1109	1	49.6	1	1	231	1	0	0	1	1	1	1	0	0	0	0	0	0	3	RIRS	0
0	60	35	1	70	174	23.1206	0	lower calxy	1	0	3	1	1070	0	52.5	1	1	138	1	1	1	0	0	0	0	0	0	0	0	0	0	5	9	\
0	61	33	0	64.5	166	23.4069	0	upper ureter	0	2	2.1	0	1138	1	44.2	1	0	79	1	0	0	0	0	0	0	0	0	0	0	0	0	2	9	\
0	62	58	1	52	165	19.1001	0	multiple calxy	1	2	5.5	3	829	0	23	0	0	284	3	3	1	0	0	0	0	37.6℃	0	0	0	0	0	3	9	\
0	63	66	0	56	158	22.4323	1	middle calxy	0	1	2.3	0	1096	0	83.4	1	1	89	1	0	0	0	0	0	0	0	0	0	0	0	0	3	9	\
0	64	68	0	61.7	167	22.1234	0	middle calxy	0	0	2.6	0	1222	1	69.1	1	1	140	1	0	0	0	0	0	0	0	0	0	0	0	0	3	9	\
0	65	58	1	60	165	22.0386	1	multiple calxy	1	2	3.4	1	1441	1	41	1	0	159	2	2	0	0	0	0	0	0	0	0	0	0	0	5	9	\
0	66	45	0	86.1	165	31.6253	1	renal and Ureteral Stone	1	1	3.5	1	1065	0	72	1	1	155	1	0	0	0	0	0	0	0	0	0	0	0	0	2	9	\
0	67	60	0	55	160	21.4844	1	lower calxy	1	0	2.1	0	1377	1	33.3	1	0	88	1	0	0	0	0	0	0	0	0	0	0	0	0	1	9	\
0	68	43	0	87	171	29.7527	0	renal and Ureteral Stone	0	1	2.2	0	1023	0	44.8	1	0	75	1	0	0	0	0	0	0	0	0	0	0	0	0	3	9	\
0	69	75	0	61.6	167	22.0876	0	multiple calxy	1	2	4.5	2	1300	1	32	1	0	271	1	2	0	0	0	0	0	0	0	0	0	0	0	5	9	\
0	70	74	1	63.7	155	26.514	1	multiple calxy	1	2	3.8	1	1070	0	15.3	0	0	177	1	1	0	0	0	0	0	0	0	0	0	0	0	2	9	\
0	71	54	0	66	158	26.4381	1	lower calxy	1	0	2.5	0	998	0	53	1	1	102	1	3	0	0	0	0	0	0	0	0	0	0	0	2	9	\
0	72	58	0	65.4	169	22.8984	0	lower calxy	1	0	2.3	0	911	0	24.8	0	0	102	1	3	0	0	0	0	0	0	0	0	0	0	0	2	9	\
0	73	40	0	87	177	27.7698	0	lower calxy	1	0	2.2	0	864	0	45.9	1	1	72	1	0	0	0	0	0	0	0	0	0	0	0	0	3	9	\
0	74	70	0	62.3	165	22.8834	1	middle calxy	0	1	2.5	0	928	0	46.7	1	1	87	1	0	0	0	0	0	0	0	0	0	0	0	0	3	9	\
0	75	65	1	65	166	23.5883	1	multiple calxy	1	2	3.5	1	1010	0	52.3	1	1	171	1	1	0	0	0	0	0	0	0	0	0	0	0	3	9	\
0	76	67	0	75	167	26.8923	0	multiple calxy	1	2	4	2	1143	1	34	1	0	211	1	0	0	0	0	0	0	0	0	0	0	0	0	2	9	\
0	77	45	1	59	173	19.7133	1	renal and Ureteral Stone	0	1	2.8	0	934	0	56.9	1	1	105	1	0	0	1	0.3	0	0	0	0	0	0	0	0	2	9	\
0	78	65	1	56	169	19.6072	0	renal and Ureteral Stone	1	2	3.6	1	1213	1	39.8	1	0	172	1	0	0	0	0	0	0	0	0	0	0	0	0	3	9	\
0	79	54	0	84	177	26.8122	0	upper ureter	0	2	2	0	1008	0	17.6	0	0	81	1	1	0	0	0	0	0	0	0	0	0	0	0	3	9	\
0	80	60	0	55	158	22.0317	0	renal and Ureteral Stone	1	1	3.7	1	1018	0	68	1	1	186	1	3	0	0	0	0	0	0	0	0	0	0	0	3	9	\
0	81	51	1	53	145	25.2081	0	multiple calxy	1	2	3	1	2204	1	30	1	0	134	1	3	1	1	0.6	1	0.6	0	0	0	0	0	0	5	RIRS	0
0	82	46	0	57.5	160	22.4609	0	multiple calxy	1	1	5.7	3	1910	1	9	0	0	321	4	1	0	1	1	1	1	0	0	1	0	0	0	3	0	1
0	83	59	0	75	170	25.9516	0	multiple calxy	0	1	2.6	0	1317	1	45	1	1	117	1	2	0	0	0	0	0	0	0	0	0	0	0	2	9	\
0	84	40	0	79	180	24.3827	0	renal and Ureteral Stone	0	1	2.1	0	1237	1	36	1	0	85	1	0	0	0	0	0	0	0	0	0	0	0	0	2	9	\
0	85	54	0	65	163	24.4646	0	multiple calxy	1	0	3.3	1	1433	1	45.1	1	1	166	1	0	0	1	0.3	0	0	0	0	0	0	0	0	3	9	\
0	86	62	0	68	169	23.8087	1	multiple calxy	1	2	2.9	0	619	0	32.8	1	0	170	1	0	0	1	0.5	0	0	0	0	0	0	0	0	3	9	\
0	87	56	1	52.5	159	20.7666	0	multiple calxy	1	0	3.65	1	819	0	19.1	0	0	164	1	0	0	0	0	0	0	0	0	0	0	0	0	2	9	\
0	88	65	1	50	162	19.052	1	multiple calxy	0	0	2.53	0	834	0	26.9	0	0	93	1	0	0	0	0	0	0	0	0	0	0	0	0	2	9	\
0	89	44	1	60	166	21.7738	0	multiple calxy	1	2	3.8	1	1693	1	53.7	1	1	176	1	0	0	1	1	1	0.6	0	0	0	0	0	0	5	RIRS	0
0	90	58	1	65	158	26.0375	0	renal and Ureteral Stone	1	2	3.4	1	730	0	32.8	1	0	148	2	1	1	0	0	0	0	0	0	0	0	0	0	3	9	\
0	91	21	1	63	158	25.2363	1	lower calxy	1	0	2.2	0	724	0	65.4	1	1	80	1	2	0	0	0	0	0	0	0	0	0	0	0	3	9	\
0	92	41	0	70	166	25.4028	0	middle calxy	0	0	2.1	0	912	0	45.2	1	1	77	1	0	0	0	0	0	0	0	0	0	0	0	0	2	9	\
0	93	53	0	71	173	23.7228	0	middle calxy	0	0	2.1	0	1354	1	43.6	1	0	83	1	0	0	0	0	0	0	0	0	0	0	0	0	2	9	\
0	94	45	1	65.8	165	24.169	1	multiple calxy	1	2	4.63	2	1335	1	72	1	1	241	1	1	1	0	0	0	0	0	0	0	0	0	0	2	9	\
0	95	56	1	54	158	21.6311	1	renal and Ureteral Stone	1	1	4.1	2	806	0	34.8	1	0	212	1	0	0	0	0	0	0	0	0	0	0	0	0	3	9	\
0	96	53	0	73.5	166	26.673	1	lower calxy	1	2	2.5	0	1016	0	48	1	1	97	1	0	0	0	0	0	0	0	0	0	0	0	0	3	9	\
0	97	55	0	68.9	169	24.1238	1	renal and Ureteral Stone	1	0	3.5	1	904	0	23.6	0	0	166	1	1	0	0	0	0	0	0	0	0	0	0	0	3	9	\
0	98	27	0	71.1	167	25.4939	0	middle calxy	0	1	2.58	0	1249	1	39.1	1	0	111	1	3	0	0	0	0	0	0	0	0	0	0	0	2	9	\
0	99	67	0	72.9	159	28.8359	1	lower calxy	1	1	2.03	0	1216	1	11.9	0	0	85	1	2	1	0	0	0	0	0	0	0	0	0	0	2	9	\
0	100	70	0	60.1	164	22.3453	1	multiple calxy	1	1	3	1	1431	1	20.6	0	0	154	1	0	0	0	0	0	0	0	0	0	0	0	0	1	9	\
0	101	79	0	51	161	19.6752	1	middle calxy	0	0	2.2	0	1301	1	21.9	0	0	86	1	1	0	0	0	0	0	0	0	0	0	0	0	3	9	\
0	102	24	0	71.8	178	22.6613	0	lower calxy	1	0	2.4	0	1201	1	28.3	0	0	109	1	0	0	0	0	0	0	0	0	0	0	0	0	1	9	\
0	103	66	1	55.9	166	20.286	0	multiple calxy	1	2	2.7	0	1100	1	6.4	0	0	106	1	0	0	0	0	0	0	0	0	0	0	0	0	2	9	\
0	104	59	0	77.3	182	23.3366	0	multiple calxy	0	2	2.3	0	970	0	39.1	1	0	74	1	3	1	0	0	0	0	0	0	0	0	0	0	3	9	\
0	105	39	0	69.4	182	20.9516	1	renal and Ureteral Stone	0	2	2.8	0	911	0	18	0	0	100	2	1	0	0	0	0	0	0	0	0	0	0	0	2	9	\
0	106	51	0	56	162	21.3382	0	multiple calxy	0	2	2.4	0	1025	0	44.3	1	0	80	2	1	0	0	0	0	0	0	0	0	0	0	0	2	9	\
0	107	31	0	67.2	176	21.6942	1	upper ureter	0	2	2.15	0	1329	1	43.3	1	0	78	1	1	0	0	0	0	0	0	0	0	0	0	0	2	9	\
0	108	69	0	78.3	181	23.9004	0	middle calxy	0	0	2.4	0	1128	1	41.3	1	0	101	1	0	0	0	0	0	0	0	0	0	0	0	0	2	9	\
0	109	78	1	59.7	165	21.9284	1	multiple calxy	0	1	2.1	0	1350	1	57.6	1	1	79	2	1	0	0	0	0	0	0	0	0	0	0	0	3	9	\
0	110	75	1	70.7	184	20.8826	0	renal and Ureteral Stone	1	2	2.5	0	1423	1	55	1	1	99	1	0	0	0	0	0	0	0	0	0	0	0	0	3	9	\
0	111	60	0	66	171	22.571	1	multiple calxy	0	2	2	0	974	0	71	1	1	75	1	1	0	0	0	0	0	0	0	0	0	0	0	3	9	\
0	112	37	0	72.3	187	20.6755	1	renal and Ureteral Stone	0	2	2.6	0	1226	1	55.3	1	1	120	1	0	0	0	0	0	0	0	0	0	0	0	0	2	9	\
0	113	71	1	64.2	159	25.3946	1	multiple calxy	1	1	3	1	1192	1	64	1	1	131	1	1	0	0	0	0	0	0	0	0	0	0	0	3	9	\
0	114	34	1	69.7	167	24.9919	0	multiple calxy	1	2	4.1	2	906	0	47.2	1	1	206	1	2	0	0	0	0	0	37.5℃	0	0	0	0	0	1	9	\
0	115	50	0	69	176	22.2753	0	renal and Ureteral Stone	1	2	4	2	1216	1	46.4	1	1	221	1	1	1	0	0	0	0	0	0	0	0	0	0	2	9	\
0	116	60	0	81	185	23.6669	0	multiple calxy	0	1	2.2	0	1008	0	71.6	1	1	81	2	0	0	0	0	0	0	0	0	0	0	0	0	2	9	\
0	117	77	0	86.8	188	24.5586	1	lower calxy	1	0	2.7	0	1124	1	38.5	1	0	107	1	0	0	0	0	0	0	0	0	0	0	0	0	3	9	\
0	118	43	0	61.4	165	22.5528	0	multiple calxy	1	2	4.8	2	801	0	48	1	1	250	2	1	0	1	1	1	0.6	0	0	0	0	0	0	3	RIRS	0
0	119	70	1	72.8	186	21.0429	0	lower calxy	1	0	2.8	0	1411	1	64.1	1	1	109	1	0	0	1	0.6	0	0	0	0	0	0	0	0	2	9	\
0	120	40	0	75.6	172	25.5544	0	lower calxy	1	0	2.3	0	874	0	37	1	0	78	1	0	0	0	0	0	0	0	0	0	0	0	0	3	9	\
0	121	31	0	57.3	168	20.3019	0	lower calxy	1	0	2.7	0	928	0	44.4	1	0	116	1	0	0	0	0	0	0	0	0	0	0	0	0	2	9	\
0	122	38	0	74.3	171	25.4095	0	upper ureter	0	2	2.3	0	1236	1	32.8	1	0	81	1	1	0	0	0	0	0	0	0	0	0	0	0	3	9	\
0	123	26	1	66.1	170	22.872	1	multiple calxy	1	2	4.1	2	992	0	30.1	1	0	211	1	0	0	0	0	0	0	0	0	0	0	0	0	2	9	\
0	124	73	1	47.1	162	17.947	1	multiple calxy	1	2	3.1	1	1316	1	38.1	1	0	136	1	0	0	0	0	0	0	0	0	0	0	0	0	5	9	\
0	125	32	0	64.3	175	20.9959	1	upper ureter	0	1	2.2	0	1190	1	30	1	0	70	1	1	0	0	0	0	0	0	0	0	0	0	0	3	9	\
0	126	57	0	79.4	182	23.9705	0	upper ureter	0	2	2.1	0	996	0	34.1	1	0	86	2	0	0	0	0	0	0	0	0	0	0	0	0	1	9	\
0	127	63	1	57.4	166	20.8303	1	upper ureter	0	2	2.5	0	1078	0	34.4	1	0	94	1	0	0	0	0	0	0	0	0	0	0	0	0	2	9	\
0	128	50	0	73.6	169	25.7694	1	lower calxy	1	0	2.4	0	1011	0	22.8	0	0	80	1	0	0	0	0	0	0	0	0	0	0	0	0	2	9	\
0	129	42	1	76.5	188	21.6444	1	multiple calxy	1	2	3.2	1	915	0	60.9	1	1	158	1	0	0	0	0	0	0	0	0	0	0	0	0	3	9	\
0	130	47	1	68.5	168	24.2701	0	renal and Ureteral Stone	0	1	2.6	0	991	0	39.9	1	0	82	1	0	0	0	0	0	0	0	0	0	0	0	0	3	9	\
0	131	35	0	75.5	180	23.3025	1	multiple calxy	1	2	5	3	1042	0	55.6	1	1	274	2	0	0	0	0	0	0	0	0	0	0	0	0	2	9	\
0	132	24	0	72.3	159	28.5986	0	upper calxy	0	0	2.1	0	1306	1	43.5	1	0	72	2	0	0	0	0	0	0	0	0	0	0	0	0	3	9	\
0	133	29	0	73.3	181	22.3742	1	renal and Ureteral Stone	1	1	2.8	0	1221	1	87	1	1	118	1	1	0	0	0	0	0	0	0	0	0	0	0	3	9	\
0	134	56	0	59	164	21.9363	1	multiple calxy	1	2	4.3	2	1209	1	29.6	0	0	244	1	0	0	0	0	0	0	0	0	0	0	0	0	3	9	\
0	135	74	1	67.8	172	22.9178	0	upper ureter	0	2	2.1	0	1013	0	56.1	1	1	70	1	0	0	0	0	0	0	0	0	0	0	0	0	2	9	\
0	136	50	0	78.7	184	23.2455	1	middle calxy	0	1	2.4	0	1241	1	83.4	1	1	87	1	0	0	0	0	0	0	0	0	0	0	0	0	2	9	\
0	137	44	1	58.7	160	22.9297	0	middle calxy	0	0	2.6	0	1285	1	66.2	1	1	97	1	0	0	0	0	0	0	0	0	0	0	0	0	1	9	\
0	138	48	1	67.5	174	22.2949	0	renal and Ureteral Stone	0	1	2.8	0	1056	0	27	0	0	111	1	0	0	0	0	0	0	0	0	0	0	0	0	2	9	\
0	139	41	0	77.6	166	28.1608	0	lower calxy	1	0	2.3	0	1300	1	64	1	1	95	1	0	0	0	0	0	0	0	0	0	0	0	0	3	9	\
0	140	75	0	68.7	167	24.6334	1	renal and Ureteral Stone	0	1	2.2	0	1011	0	53.9	1	1	83	1	0	0	0	0	0	0	0	0	0	0	0	0	1	9	\
0	141	63	0	68.1	173	22.7539	0	multiple calxy	1	2	4.2	2	1223	1	48	1	1	235	1	2	0	0	0	0	0	0	0	0	0	0	0	2	9	\
0	142	57	0	63.6	162	24.2341	1	lower calxy	1	0	2.5	0	1019	0	28	0	0	112	1	3	0	1	0.3	0	0	0	0	0	0	0	0	3	9	\
0	143	29	0	60.3	171	20.6217	1	lower calxy	1	0	2.3	0	1125	1	58.8	1	1	97	1	3	0	0	0	0	0	0	0	0	0	0	0	2	9	\
0	144	55	1	59.2	165	21.7447	1	lower calxy	0	0	2.2	0	1005	0	45.4	1	1	68	1	0	0	0	0	0	0	0	0	0	0	0	0	2	9	\
0	145	59	0	67.2	163	25.2926	0	middle calxy	0	1	2.5	0	938	0	47.9	1	1	98	1	0	0	0	0	0	0	0	0	0	0	0	0	1	9	\
0	146	28	1	64.9	168	22.9946	1	multiple calxy	1	2	4	2	889	0	18	0	0	207	1	0	0	1	1.2	1	1	0	0	0	0	0	0	3	RIRS	0
0	147	49	0	79.6	181	24.2972	0	upper ureter	0	2	2.13	0	998	0	66.7	1	1	76	2	1	0	0	0	0	0	0	0	0	0	0	0	2	9	\
0	148	27	0	75.1	187	21.4762	0	renal and Ureteral Stone	1	1	3.9	1	1851	1	97	1	1	189	1	3	0	1	0.4	0	0	0	0	0	0	0	0	2	9	\
0	149	64	1	67.1	163	25.255	1	multiple calxy	1	1	5.3	3	1885	1	13	0	0	299	1	1	0	1	1.2	1	1	0	0	1	0	0	0	3	0	1
0	150	49	0	79.3	185	23.1702	0	multiple calxy	0	1	2.4	0	1170	1	54	1	1	103	1	2	0	0	0	0	0	0	0	0	0	0	0	3	9	\
0	151	60	1	76.4	184	22.5662	0	renal and Ureteral Stone	0	1	2	0	1237	1	26	0	0	79	1	0	0	0	0	0	0	0	0	0	0	0	0	2	9	\
0	152	45	0	72.9	173	24.3576	0	multiple calxy	1	0	3	1	1324	1	31.3	1	0	153	1	0	0	0	0	0	0	0	0	0	0	0	0	3	9	\
0	153	38	0	66	178	20.8307	0	multiple calxy	1	2	3.3	1	619	0	32.8	1	0	141	1	0	0	0	0	0	0	0	0	0	0	0	0	2	9	\
0	154	58	0	57	171	19.4932	0	middle calxy	0	0	2.1	0	912	0	45.2	1	1	79	1	0	0	0	0	0	0	0	0	0	0	0	0	3	9	\
0	155	63	0	62.5	170	21.6263	0	middle calxy	0	0	2.2	0	1657	1	43.6	1	0	84	2	0	0	0	0	0	0	0	0	0	0	0	0	2	9	\
0	156	79	1	72	161	27.7767	0	lower calxy	1	2	2.5	0	916	0	90	1	1	104	1	0	0	0	0	0	0	0	0	0	0	0	0	2	9	\
0	157	29	0	71.1	177	22.6946	1	renal and Ureteral Stone	1	0	3.1	1	916	0	32.8	1	0	158	1	1	0	0	0	0	0	0	0	0	0	0	0	3	9	\
0	158	49	0	59.6	159	23.575	0	middle calxy	0	1	2.67	0	1024	0	21.9	0	0	120	1	3	0	0	0	0	0	0	0	0	0	0	0	3	9	\
0	159	32	0	76.8	186	22.1991	1	lower calxy	1	1	2.43	0	1261	1	29.9	0	0	90	1	2	1	0	0	0	0	0	0	0	0	0	0	3	9	\
0	160	43	1	60.2	160	23.5156	0	multiple calxy	1	1	3	1	988	0	60.1	1	1	121	1	0	0	0	0	0	0	0	0	0	0	0	0	2	9	\
0	161	58	0	71.1	178	22.4403	0	middle calxy	0	0	2.1	0	1349	1	44	1	0	84	1	1	0	0	0	0	0	0	0	0	0	0	0	3	9	\
0	162	35	0	80	174	26.4236	0	lower calxy	1	0	2.4	0	1300	1	54.3	1	1	110	1	0	0	0	0	0	0	0	0	0	0	0	0	3	9	\
0	163	55	1	70	162	26.6728	0	multiple calxy	1	2	2.6	0	1018	0	55	1	1	101	1	0	0	0	0	0	0	0	0	0	0	0	0	2	9	\
0	164	56	0	75	170	25.9516	1	multiple calxy	0	2	2.3	0	1570	1	11.9	0	0	95	1	3	1	0	0	0	0	0	0	0	0	0	0	2	9	\
0	165	37	0	90	168	31.8878	1	renal and Ureteral Stone	0	2	2.2	0	900	0	12.4	0	0	81	1	1	0	0	0	0	0	0	0	0	0	0	0	1	9	\
0	166	47	0	68	168	24.093	0	multiple calxy	0	2	2.2	0	1028	0	31.6	1	0	70	1	1	0	0	0	0	0	0	0	0	0	0	0	3	9	\
0	167	37	0	70	170	24.2215	0	upper ureter	0	2	2.3	0	1209	1	57.3	1	1	86	1	1	0	0	0	0	0	0	0	0	0	0	0	3	9	\
0	168	38	1	64	165	23.5078	1	middle calxy	0	0	2.4	0	1030	0	72.5	1	1	85	1	0	0	0	0	0	0	0	0	0	0	0	0	1	9	\
0	169	56	0	80	180	24.6914	1	multiple calxy	0	1	2.2	0	1352	1	77	1	1	89	1	1	0	0	0	0	0	0	0	0	0	0	0	3	9	\
0	170	62	0	65	175	21.2245	0	renal and Ureteral Stone	1	2	2.5	0	1008	0	52.4	1	1	94	1	0	0	0	0	0	0	0	0	0	0	0	0	2	9	\
0	171	49	1	58	170	20.0692	1	multiple calxy	0	2	2	0	1047	0	17.2	0	0	67	1	1	0	0	0	0	0	0	0	0	0	0	0	1	9	\
0	172	30	0	62.5	174	20.6434	1	renal and Ureteral Stone	0	2	2.6	0	1226	1	55.3	1	1	113	1	0	0	0	0	0	0	0	0	0	0	0	0	2	9	\
0	173	75	1	66	170	22.8374	0	multiple calxy	1	1	3	1	1092	0	48	1	1	127	1	1	0	0	0	0	0	0	0	0	0	0	0	2	9	\
0	174	74	1	81	172	27.3797	1	multiple calxy	1	2	4.1	2	906	0	47.2	1	1	218	1	2	0	0	0	0	0	0	0	0	0	0	0	3	9	\
0	175	77	1	72	162	27.4348	0	renal and Ureteral Stone	1	2	3.9	1	1310	1	54.3	1	1	186	2	1	1	0	0	0	0	0	0	0	0	0	0	3	9	\
0	176	66	0	63	175	20.5714	0	multiple calxy	0	1	2.2	0	1131	1	43.9	1	0	79	1	0	0	0	0	0	0	0	0	0	0	0	0	3	9	\
0	177	50	1	71	172	23.9995	0	lower calxy	1	0	2.7	0	1009	0	24.1	0	0	102	1	0	0	0	0	0	0	0	0	0	0	0	0	2	9	\
0	178	69	0	64	166	23.2254	1	multiple calxy	1	2	4.3	2	808	0	44	1	0	230	1	1	0	0	0	0	0	0	0	0	0	0	0	3	9	\
0	179	79	0	70	164	26.0262	0	lower calxy	1	0	3.1	1	933	0	54.8	1	1	132	1	0	0	0	0	0	0	0	0	0	0	0	0	3	9	\
0	180	37	0	66	165	24.2424	0	lower calxy	1	0	2.3	0	867	0	37.3	1	0	87	1	0	0	0	0	0	0	0	0	0	0	0	0	1	9	\
0	181	55	1	66	165	24.2424	1	lower calxy	1	0	2.7	0	1008	0	41	1	0	108	1	0	0	0	0	0	0	0	0	0	0	0	0	2	9	\
0	182	58	0	68.3	176	22.0493	0	upper ureter	0	2	2.3	0	1315	1	55	1	1	79	1	1	0	0	0	0	0	0	0	0	0	0	0	5	9	\
0	183	64	0	61	170	21.1073	0	multiple calxy	1	2	4	2	1092	0	60.1	1	1	202	1	0	0	0	0	0	0	0	0	0	0	0	0	3	9	\
0	184	61	1	66	180	20.3704	0	multiple calxy	1	2	3.3	1	1116	1	48.1	1	1	152	1	0	0	0	0	0	0	0	0	0	0	0	0	2	9	\
0	185	53	0	78	175	25.4694	1	upper ureter	0	1	2	0	1096	0	44	1	0	72	2	1	0	0	0	0	0	0	0	0	0	0	0	3	9	\
0	186	72	1	71	170	24.5675	1	upper ureter	0	2	2.2	0	1036	0	21.4	0	0	86	1	0	0	0	0	0	0	0	0	0	0	0	0	2	9	\
0	187	38	1	60.9	163	22.9214	1	upper ureter	0	2	2.5	0	1178	1	43.7	1	0	87	1	0	0	0	0	0	0	0	0	2	0	0	0	3	9	\
0	188	49	1	50.5	160	19.7266	1	lower calxy	1	0	2.4	0	1018	0	41.2	1	0	80	2	0	0	0	0	0	0	0	0	0	0	0	0	2	9	\
0	189	41	0	66.3	163	24.9539	1	multiple calxy	1	2	3.2	1	1234	1	60.9	1	1	162	1	0	0	0	0	0	0	0	0	0	0	0	0	2	9	\
0	190	66	1	47	155	19.563	0	renal and Ureteral Stone	0	1	2.5	0	990	0	35.7	1	0	87	1	0	0	0	0	0	0	0	0	0	0	0	0	2	9	\
0	191	46	0	61	167	21.8724	1	multiple calxy	1	2	5.3	3	1245	1	66.8	1	1	299	1	0	0	0	0	0	0	0	0	0	0	0	0	3	9	\
0	192	57	0	89.7	178	28.3108	0	upper calxy	0	0	2.2	0	1003	0	67	1	1	82	1	0	0	0	0	0	0	0	0	0	0	0	0	2	9	\
0	193	68	0	61	160	23.8281	0	renal and Ureteral Stone	1	1	2.8	0	1349	1	40.6	1	0	120	1	1	0	1	0.3	0	0	0	0	0	0	0	0	2	9	\
0	194	58	0	75.1	178	23.7028	1	multiple calxy	1	2	4	2	1002	0	69.4	1	1	209	1	0	0	0	0	0	0	0	0	0	0	0	0	3	9	\
0	195	44	0	69.4	170	24.0138	0	upper ureter	0	2	2.2	0	1218	1	34.2	1	0	87	1	0	0	0	0	0	0	0	0	0	0	0	0	3	9	\
0	196	43	0	66	165	24.2424	0	middle calxy	0	1	2.6	0	1112	1	34.9	1	0	90	1	0	0	0	0	0	0	0	0	0	0	0	0	3	9	\
0	197	40	0	61	165	22.4059	1	middle calxy	0	0	2.7	0	1358	1	72.9	1	1	133	1	0	0	0	0	0	0	0	0	0	0	0	0	3	9	\
0	198	61	1	67.3	170	23.2872	0	renal and Ureteral Stone	1	1	3.3	1	1056	0	27.8	0	0	147	1	0	0	1	0.6	1	0.6	0	0	0	0	0	0	3	RIRS	0
0	199	42	0	82.5	162	31.4358	0	lower calxy	1	0	2.1	0	1077	0	61.3	1	1	92	1	0	0	0	0	0	0	0	0	0	0	0	0	5	9	\
0	200	53	0	54.5	160	21.2891	0	renal and Ureteral Stone	0	1	2.3	0	1123	1	100.9	1	1	92	1	0	0	0	0	0	0	0	0	0	0	0	0	2	9	\
0	201	29	1	56	158	22.4323	1	multiple calxy	1	2	4.5	2	1234	1	38.2	1	0	244	1	2	0	1	1.1	1	0.6	0	0	0	0	0	0	2	RIRS	0
0	202	29	0	62.2	167	22.3027	0	lower calxy	1	0	2.6	0	1198	1	23	0	0	118	1	3	0	0	0	0	0	0	0	0	0	0	0	5	9	\
0	203	35	0	86.1	165	31.6253	1	lower calxy	1	0	2.4	0	1215	1	55.4	1	1	104	1	3	0	0	0	0	0	0	0	0	0	0	0	2	9	\
0	204	37	1	55	161	21.2183	1	lower calxy	1	0	2.2	0	995	0	35.4	1	0	90	1	0	0	0	0	0	0	0	0	0	0	0	0	1	9	\
0	205	48	0	87	171	29.7527	0	middle calxy	0	1	2.5	0	1141	1	81.3	1	1	113	1	0	0	0	0	0	0	0	0	0	0	0	0	1	9	\
0	206	76	0	61.6	167	22.0876	0	multiple calxy	1	2	4.2	2	1098	0	16	0	0	225	1	0	0	0	0	0	0	0	0	0	0	0	0	3	9	\
0	207	49	1	66	158	26.4381	1	upper ureter	0	2	2	0	998	0	16.7	0	0	75	2	1	0	0	0	0	0	0	0	0	0	0	0	3	9	\
0	208	38	0	65.4	169	22.8984	0	renal and Ureteral Stone	1	1	3.7	1	1341	1	54.6	1	1	182	1	3	0	1	0.5	0	0	0	0	0	0	0	0	2	9	\
0	209	67	0	87	177	27.7698	0	multiple calxy	1	1	5.6	3	1665	1	9	0	0	356	2	1	0	0	0	0	0	0	0	0	0	0	0	1	9	\
0	210	74	0	61.8	165	22.6997	1	multiple calxy	0	1	2.4	0	1070	0	60	1	1	93	1	2	0	0	0	0	0	0	0	0	0	0	0	3	9	\
0	211	62	1	60	163	22.5827	0	renal and Ureteral Stone	1	0	3.5	1	1254	1	45	1	1	165	1	0	0	0	0	0	0	0	0	0	0	0	0	2	9	\
0	212	57	0	71	173	23.7228	1	renal and Ureteral Stone	0	1	2.07	0	1412	1	30	1	0	85	1	0	0	0	0	0	0	0	0	0	0	0	0	3	9	\
0	213	58	0	78	175	25.4694	0	multiple calxy	1	1	3.3	1	1341	1	40	1	0	157	1	0	0	0	0	0	0	0	0	0	0	0	0	3	9	\
0	214	62	1	66	166	23.9512	0	multiple calxy	0	0	2.4	0	1241	1	31.8	1	0	80	1	0	0	0	0	0	0	0	0	0	0	0	0	2	9	\
0	215	71	0	75	171	25.6489	0	renal and Ureteral Stone	1	1	2.6	0	1095	0	70	1	1	116	1	0	0	0	0	0	0	0	0	0	0	0	0	3	9	\
0	216	56	1	57	161	21.9899	1	multiple calxy	1	1	3.1	1	1141	1	58	1	1	153	1	0	0	0	0	0	0	0	0	0	0	0	0	3	9	\
0	217	65	0	81	176	26.1493	1	renal and Ureteral Stone	1	1	3.8	1	1372	1	45	1	1	183	1	0	0	0	0	0	0	0	0	0	0	0	0	4	9	\
0	218	61	0	67	167	24.0238	0	multiple calxy	1	1	2.7	0	1111	1	35	1	0	93	1	0	0	1	0.3	0	0	0	0	0	0	0	0	3	9	\
0	219	76	0	75	173	25.0593	0	renal and Ureteral Stone	1	1	2.4	0	1383	1	80	1	1	93	1	0	0	0	0	0	0	0	0	0	0	0	0	2	9	\
0	220	70	1	66	162	25.1486	0	multiple calxy	1	1	3.3	1	1347	1	43	1	0	139	1	0	0	0	0	0	0	0	0	0	0	0	0	1	9	\
0	221	49	1	67	159	26.5021	0	multiple calxy	1	0	3.4	1	1281	1	51	1	1	165	1	0	0	0	0	0	0	0	0	0	0	0	0	1	9	\
0	222	57	0	74	178	23.3556	1	renal and Ureteral Stone	0	2	3.1	1	1466	1	90	1	1	165	1	0	0	0	0	0	0	0	0	0	0	0	0	2	9	\
0	223	73	1	58	166	21.048	1	renal and Ureteral Stone	0	1	2.5	0	1153	1	50	1	1	79	1	0	0	0	0	0	0	0	0	0	0	0	0	3	9	\
0	224	50	1	63	167	22.5896	1	multiple calxy	0	2	3.5	1	1300	1	45.2	1	1	124	1	2	0	0	0	0	0	0	0	0	0	0	0	3	9	\
0	225	47	0	74	173	24.7252	0	upper ureter	0	1	2.3	0	1370	1	38.5	1	0	92	1	2	0	0	0	0	0	0	0	0	0	0	0	2	9	\
0	226	50	0	75	170	25.9516	0	upper ureter	0	1	2.1	0	1100	1	40.4	1	0	82	1	2	0	0	0	0	0	0	0	0	0	0	0	3	9	\
0	227	51	1	59	169	20.6575	0	upper ureter	0	1	2.1	0	1089	0	39	1	0	70	1	2	0	0	0	0	0	0	0	0	0	0	0	2	9	\
0	228	60	0	82	175	26.7755	0	renal and Ureteral Stone	0	1	3.2	1	1190	1	47.6	1	1	112	1	2	0	0	0	0	0	0	0	0	0	0	0	1	9	\
0	229	60	0	69	168	24.4473	0	multiple calxy	0	2	2.6	0	1400	1	55.2	1	1	92	1	2	0	0	0	0	0	0	0	0	0	0	0	1	9	\
0	230	63	1	66	166	23.9512	1	multiple calxy	0	1	3.5	1	1473	1	43.3	1	0	117	1	3	0	0	0	0	0	0	0	0	0	0	0	1	9	\
0	231	54	0	71	173	23.7228	1	multiple calxy	1	1	3.8	1	1200	1	66.5	1	1	128	1	3	0	1	0.8	1	0.7	0	0	0	0	0	0	3	RIRS	0
